# Supplementary material for: Dynamic molecular regulation of salt stress responses in maize (Zea mays L.) seedlings
Source: Front Plant Sci. 2025 Feb 25;16:1535943. doi: 10.3389/fpls.2025.1535943 (PMC11893837; doi:10.3389/fpls.2025.1535943)
Supplement: Supplementary Table 1 — Sequencing data preprocessing results. [file Table1.xlsx]

## Sheet: Sheet1
Interaction group	protein	annotation	DEGs and previous research common genes query sequence	About Maize salt stress research 9 References
1	C4JBJ3_MAIZE	Calmodulin-7	Zm00014ba177440_P001	Cao et al., 2022
1	A0A1D6LBB3	Ammonium transporter	Zm00014ba062060_P001	Sun et al., 2018
1	K7VQ87_MAIZE	Potassium outward rectifying channel	Zm00014ba393100_P001	Sun et al., 2018
1	B4FRK2_MAIZE	Ammonium transporter	Zm00014ba086520_P001	Sun et al., 2018
1	C4J1R2_MAIZE	Sodium/hydrogen exchanger	Zm00014ba192670_P001	Kong et al., 2021
1	B6U8F1_MAIZE	Sodium/hydrogen exchanger	Zm00014ba332460_P001	Kong et al., 2021
1	A0A1D6INM5	Sodium/hydrogen exchange	Zm00014ba353470_P001	Kong et al., 2021
1	B4FW06_MAIZE	40S ribosomal protein S10-1	Zm00014ba384930_P001	Zhao et al., 2019
1	Rps27	40S ribosomal protein S27	Zm00014ba230420_P001	Zhao et al., 2019
1	Rps27	40S ribosomal protein S27	Zm00014ba241760_P001	Zhao et al., 2019
1	B6SJJ1_MAIZE	60S ribosomal protein L31	Zm00014ba279230_P001	Xie et al., 2019
1	B6TLK1_MAIZE	60S ribosomal protein L24	Zm00014ba375230_P001	Zhao et al., 2019
1	RPS21	40S ribosomal protein S21	Zm00014ba016290_P001	Sandhu et al., 2020
1	A0A1D6LI19	Protein translation factor SUI1-like protein	Zm00014ba291300_P001	Li et al., 2021
2	PP2C13	2C-type protein phosphatase protein	Zm00014ba080290_P001	Zhang et al., 2023
2	PYL5	Pyrabactin resistance-like protein	Zm00014ba418180_P001	Zhang et al., 2021b
2	PP2C11	2C-type protein phosphatase protein	Zm00014ba333510_P001	Zhang et al., 2023
3	Pck2	Phosphoenolpyruvate carboxykinase homolog2	Zm00014ba419740_P001	Sandhu et al., 2020
3	A0A1D6JWH6	Phosphoenolpyruvate carboxykinase1	Zm00014ba010780_P001	Zhao et al., 2019
4	C4J039_MAIZE	Putative calcium-binding protein CML36	Zm00014ba168410_P001	Cao et al., 2022
4	B4FNQ8_MAIZE	Putative calcium-binding protein CML13	Zm00014ba200970_P001	Cao et al., 2022
5	B6UCY8_MAIZE	Pre-mRNA-splicing factor prp45	Zm00014ba221320_P001	Sandhu et al., 2020
5	AOA1D6N5R1	RNA-binding (RRM/RBD/RNP motifs) family protein	Zm00014ba173300_P001	Li et al., 2021
6	A0A1D6ITS1	Ethylene response protein	Zm00014ba067110_P001	Zhang et al., 2021b
6	IDP851	Salt stress-induced protein	Zm00014ba216220_P001	Zhang et al., 2021b
