# Supplementary material for: Dynamic molecular regulation of salt stress responses in maize (Zea mays L.) seedlings
Source: Front Plant Sci. 2025 Feb 25;16:1535943. doi: 10.3389/fpls.2025.1535943 (PMC11893837; doi:10.3389/fpls.2025.1535943)
Supplement: Supplementary Table 2 — Protein-protein interactions information of DEGs. [file Table2.xlsx]

## Sheet: Sheet1
Sample_ID	Raw_reads	Raw_bases	Clean_reads	Clean_Bases	Error%	Q20%	Q30%	GC%
MD0CKR1	46472502	7017347802	46019892	6588033340	0.0239	98.53	95.4	50.31
MD0CKR2	49941538	7541172238	49500290	7095308469	0.0242	98.38	95.05	53.4
MD0CKR3	43934758	6634148458	43538172	6325068093	0.0241	98.43	95.16	53.8
MD3CKR1	48512326	7325361226	48086842	6962204233	0.0241	98.42	95.2	53.7
MD3CKR2	54953588	8297991788	54433716	7935203354	0.024	98.45	95.23	53.79
MD3CKR3	50915622	7688258922	50510912	7386379313	0.0239	98.48	95.36	55.3
MD3TR1	48496334	7322946434	48113784	6959898114	0.0239	98.51	95.28	51.38
MD3TR2	52749596	7965188996	52394678	7626507069	0.0237	98.56	95.52	52.19
MD3TR3	46457166	7015032066	46084966	6716081509	0.0236	98.59	95.6	53.39
MD6CKR1	48159464	7272079064	47718576	6936104951	0.0241	98.41	95.16	53.73
MD6CKR2	50079078	7561940778	49702328	7237248768	0.0239	98.5	95.32	53.39
MD6CKR3	53052454	8010920554	52655726	7691455792	0.024	98.45	95.28	54.19
MD6TR1	57783842	8725360142	57359342	8377317052	0.0239	98.52	95.37	52.7
MD6TR2	49465188	7469243388	49050492	7152729468	0.0239	98.5	95.29	51.21
MD6TR3	50512860	7627441860	50150838	7299974024	0.0238	98.52	95.41	53.12
MD9CKR1	58692900	8862627900	58307814	8546632314	0.024	98.47	95.26	53.29
MD9CKR2	67645454	10214463554	67217628	9826665598	0.0241	98.44	95.16	53.68
MD9CKR3	44343578	6695880278	44025756	6460284208	0.0241	98.43	95.05	50.89
MD9TR1	60443526	9126972426	59996436	8733797995	0.0243	98.35	94.95	54.92
MD9TR2	57829050	8732186550	57420256	8426730107	0.0242	98.38	94.97	54.29
MD9TR3	55929708	8445385908	55558592	8113542630	0.024	98.45	95.23	54.19
SD0CKR1	49448666	7466748566	48815348	6611739967	0.0239	98.56	95.51	49.94
SD0CKR2	48982092	7396295892	48301690	6360454210	0.0241	98.54	95.31	48.98
SD0CKR3	49711172	7506386972	49066446	6391551108	0.0235	98.73	95.95	49.53
SD3CKR1	49915254	7537203354	49367084	6714481828	0.0237	98.66	95.69	49.26
SD3CKR2	44263484	6683786084	43821736	6345810802	0.0241	98.43	95.18	51.69
SD3CKR3	50111238	7566796938	49639572	7065722476	0.0238	98.57	95.43	50.38
SD3TR1	43292314	6537139414	42912588	6189425239	0.0239	98.52	95.36	50.12
SD3TR2	51919416	7839831816	51174326	6689413770	0.0238	98.62	95.68	49.75
SD3TR3	49696662	7504195962	49113246	6976878695	0.0238	98.56	95.46	53.7
SD6CKR1	43352258	6546190958	42990504	6018451407	0.024	98.49	95.28	51.21
SD6CKR2	44313264	6691302864	43968592	6370815041	0.024	98.49	95.28	50.82
SD6CKR3	48399382	7308306682	47953038	7045674221	0.0241	98.37	95.08	54.79
SD6TR1	54002688	8154405888	53589026	7693047873	0.0239	98.51	95.28	55.35
SD6TR2	45257654	6833905754	44837786	6475655334	0.0238	98.55	95.36	55.11
SD6TR3	47362992	7151811792	46950254	6800800524	0.0239	98.49	95.4	53.8
SD9CKR1	51429964	7765924564	51010496	7498888448	0.0242	98.38	95.04	55.89
SD9CKR2	43804480	6614476480	43451088	6156462763	0.0241	98.46	95.15	52.42
SD9CKR3	44118770	6661934270	43790522	6197940828	0.0238	98.56	95.48	52.94
SD9TR1	49146032	7421050832	48775250	7174575586	0.0238	98.53	95.47	54.35
SD9TR2	51152478	7724024178	50664424	7353908936	0.024	98.46	95.28	53.99
SD9TR3	42539206	6423420106	42222486	6146724011	0.0237	98.59	95.55	52.54
