# Supplementary material for: Dynamic molecular regulation of salt stress responses in maize (Zea mays L.) seedlings
Source: Front Plant Sci. 2025 Feb 25;16:1535943. doi: 10.3389/fpls.2025.1535943 (PMC11893837; doi:10.3389/fpls.2025.1535943)
Supplement: Supplementary Table 3 — Primers used in this qRT-PCR experiment. [file Table3.xlsx]

## Sheet: Sheet1
gene-id	Forward primer( 5'－3')	Reverse primer( 5'－3')
Zm00014ba252960	CTAACCGAGGCCGAAGTGAAGAG	TCGATGTTCTGCGTCGAGATGG
Zm00014ba364880	AGCACAGAAAGGGCGAGGCG	CAGCAGCAGGAGGCAGGATACG
Zm00014ba260500	AGCAGCTACTGCACCAGCACTAC	TCCTTGACCACCAGGCTGAGGT
Zm00014ba233550	GAGACGACGCTGCTGGACAT	CATCCTGCCGCCGAACTTCT
Zm00014ba293420	AGACCTCGCCCTGCTGATTC	ACGAACTTACAGAGCCGGAACA
