# Supplementary material for: Dynamic molecular regulation of salt stress responses in maize (Zea mays L.) seedlings
Source: Front Plant Sci. 2025 Feb 25;16:1535943. doi: 10.3389/fpls.2025.1535943 (PMC11893837; doi:10.3389/fpls.2025.1535943)
Supplement: Supplementary Table 4 — GO terms and KEGG pathway annotations of hub genes. [file Table4.xlsx]

## Sheet: Sheet1
gene-id	GO_annotation	KEGG_annotation	KOG_class	KOG_class_annotation	Pfam_annotation	Swissprot_annotation	TrEMBL_annotation	eggNOG_class	eggNOG_class_annotation	nr_annotation
Zm00014ba252960	Molecular Function: inorganic phosphate transmembrane transporter activity (GO:0005315);; Molecular Function: ATP binding (GO:0005524);; Cellular Component: vacuolar membrane (GO:0005774);; Cellular Component: plasma membrane (GO:0005886);; Molecular Function: ATPase activity (GO:0016887);; Biological Process: phosphate ion transmembrane transport (GO:0035435);	K05658|4.5e-32|lsv:111884111|K05658 ATP-binding cassette, subfamily B (MDR/TAP), member 1 [EC:7.6.2.2] | (RefSeq) ABC transporter B family member 2-like	[Q]	Secondary metabolites biosynthesis, transport and catabolism	ABC transporter	Protein STAR1 OS=Oryza sativa subsp. japonica OX=39947 GN=STAR1 PE=1 SV=1	Phosphate import ATP-binding protein pstB 1 OS=Zea mays OX=4577 PE=2 SV=1	Q	Secondary metabolites biosynthesis, transport and catabolism	phosphate import ATP-binding protein pstB 1 [Zea mays]
Zm00014ba364880	Cellular Component: integral component of membrane (GO:0016021);; Molecular Function: transferase activity, transferring glycosyl groups (GO:0016757);	K18134|1.2e-81|tcc:18610312|K18134 EGF domain-specific O-GlcNAc transferase [EC:2.4.1.255] | (RefSeq) protein O-linked-mannose beta-1,4-N-acetylglucosaminyltransferase 2	[S]	Function unknown	Protein of unknown function (DUF563)	Xylan glycosyltransferase MUCI21 OS=Arabidopsis thaliana OX=3702 GN=MUCI21 PE=1 SV=1	Uncharacterized protein OS=Zea mays OX=4577 GN=Zm00014a_031534 PE=4 SV=1	O	Posttranslational modification, protein turnover, chaperones	glycosyltransferase [Zea mays]
Zm00014ba260500	Molecular Function: DNA-binding transcription factor activity (GO:0003700);; Cellular Component: nucleus (GO:0005634);; Molecular Function: sequence-specific DNA binding (GO:0043565);	K13424|4.0e-18|cmo:103497023|K13424 WRKY transcription factor 33 | (RefSeq) probable WRKY transcription factor 33	--	--	WRKY DNA -binding domain	WRKY transcription factor WRKY71 OS=Oryza sativa subsp. indica OX=39946 GN=WRKY71 PE=1 SV=1	Putative WRKY transcription factor 40 OS=Zea mays OX=4577 GN=ZEAMMB73_Zm00001d015515 PE=4 SV=1	K	Transcription	WRKY transcription factor WRKY71 [Zea mays]
Zm00014ba233550	Molecular Function: oxidoreductase activity, acting on single donors with incorporation of molecular oxygen, incorporation of two atoms of oxygen (GO:0016702);; Biological Process: oxylipin biosynthetic process (GO:0031408);; Molecular Function: metal ion binding (GO:0046872);	K00454|0.0e+00|zma:100037809|K00454 lipoxygenase [EC:1.13.11.12] | (RefSeq) lox10; linoleate 13S-lipoxygenase10	--	--	Lipoxygenase	Lipoxygenase 2.3, chloroplastic OS=Hordeum vulgare OX=4513 GN=LOX2.3 PE=1 SV=1	Lipoxygenase OS=Zea mays OX=4577 GN=Zm00014a_041161 PE=3 SV=1	E	Amino acid transport and metabolism	Lipoxygenase 2.3, chloroplastic [Zea mays]
Zm00014ba293420	Cellular Component: integral component of peroxisomal membrane (GO:0005779);; Biological Process: peroxisome fission (GO:0016559);	--	[U]	Intracellular trafficking, secretion, and vesicular transport	Peroxisomal biogenesis factor 11 (PEX11)	Peroxisomal membrane protein 11-5 OS=Oryza sativa subsp. japonica OX=39947 GN=PEX11-5 PE=2 SV=1	Peroxisomal membrane protein 11-5 OS=Zea mays OX=4577 GN=PEX11-5 PE=3 SV=1	U	Intracellular trafficking, secretion, and vesicular transport	Peroxisomal membrane protein 11-5 [Zea mays]
