# Supplementary material for: Dynamic molecular regulation of salt stress responses in maize (Zea mays L.) seedlings
Source: Front Plant Sci. 2025 Feb 25;16:1535943. doi: 10.3389/fpls.2025.1535943 (PMC11893837; doi:10.3389/fpls.2025.1535943)
Supplement: Supplementary Table 5 — Protein-protein interactions information of top 10 KEGG pathways in blue module. [file Table5.xlsx]

## Sheet: Sheet1
queryItem	KEGG pathways	stringId	identity	bitscore	preferredName	annotation
Zm00014ba260500_P001		4577.A0A1D6H2L2	100	421	A0A1D6H2L2	Putative WRKY transcription factor 40.
Zm00014ba373230_P001	MAPK signaling pathway plant	4577.K7V3X8	100	734.2	WRKY92	Putative WRKY DNA-binding domain superfamily protein isoform 1.
Zm00014ba086630_P001	Metabolic pathways	4577.A0A1D6JAB5	89.6	1017.7	A0A1D6JAB5	Beta-glucosidase 47; Belongs to the glycosyl hydrolase 1 family.
Zm00014ba336000_P001	Metabolic pathways	4577.B4FR97	72.9	525.8	B4FR97_MAIZE	Putative cinnamyl alcohol dehydrogenase 6.
Zm00014ba002410_P001	Metabolic pathways	4577.B4F8L7	100	883.2	Gpb1	Glyceraldehyde-3-phosphate dehydrogenase; Belongs to the glyceraldehyde-3-phosphate dehydrogenase family.
Zm00014ba233550_P001	Linoleic acid metabolism	4577.Q06XS3	99.2	1258.8	LOX10	Lipoxygenase; Plant lipoxygenase may be involved in a number of diverse aspects of plant physiology including growth and development, pest resistance, and senescence or responses to wounding.
Zm00014ba417140_P001	Metabolic pathways	4577.Q7XYY1	98	666.4	gols3	Hexosyltransferase; Belongs to the glycosyltransferase 8 family.
Zm00014ba036920_P001	Metabolic pathways	4577.A0A1D6KL30	99.2	735.7	Sdh1	Sorbitol dehydrogenase.
Zm00014ba282360_P001	Metabolic pathways	4577.Q6JN53	100	643.3	ACO35	1-aminocyclopropane-1-carboxylate oxidase 1; Belongs to the iron/ascorbate-dependent oxidoreductase family.
Zm00014ba233550_P003	Linoleic acid metabolism	4577.Q06XS3	99.2	1617.1	LOX10	Lipoxygenase; Plant lipoxygenase may be involved in a number of diverse aspects of plant physiology including growth and development, pest resistance, and senescence or responses to wounding.
Zm00014ba233550_P005	Linoleic acid metabolism	4577.Q06XS3	99.4	1790.4	LOX10	Lipoxygenase; Plant lipoxygenase may be involved in a number of diverse aspects of plant physiology including growth and development, pest resistance, and senescence or responses to wounding.
Zm00014ba233550_P004	Linoleic acid metabolism	4577.Q06XS3	99.2	1619	LOX10	Lipoxygenase; Plant lipoxygenase may be involved in a number of diverse aspects of plant physiology including growth and development, pest resistance, and senescence or responses to wounding.
Zm00014ba233550_P006	Linoleic acid metabolism	4577.Q06XS3	99.2	1619	LOX10	Lipoxygenase; Plant lipoxygenase may be involved in a number of diverse aspects of plant physiology including growth and development, pest resistance, and senescence or responses to wounding.
Zm00014ba233550_P001	Linoleic acid metabolism	4577.Q06XS3	99.2	1258.8	LOX10	Lipoxygenase; Plant lipoxygenase may be involved in a number of diverse aspects of plant physiology including growth and development, pest resistance, and senescence or responses to wounding.
Zm00014ba233550_P002	Linoleic acid metabolism	4577.Q06XS3	99.4	1790.4	LOX10	Lipoxygenase; Plant lipoxygenase may be involved in a number of diverse aspects of plant physiology including growth and development, pest resistance, and senescence or responses to wounding.
Zm00014ba236770_P001	alpha-Linolenic acid metabolism	4577.B4G010	99.2	1006.1	Hpl1	Putative inactive linolenate hydroperoxide lyase; Belongs to the cytochrome P450 family.
Zm00014ba243570_P004	Linoleic acid metabolism	4577.A1XCI0	99.2	1476.5	LOX5	Lipoxygenase; Plant lipoxygenase may be involved in a number of diverse aspects of plant physiology including growth and development, pest resistance, and senescence or responses to wounding.
Zm00014ba243570_P001	Linoleic acid metabolism	4577.A1XCI0	98.4	1807	LOX5	Lipoxygenase; Plant lipoxygenase may be involved in a number of diverse aspects of plant physiology including growth and development, pest resistance, and senescence or responses to wounding.
Zm00014ba243570_P003	Linoleic acid metabolism	4577.A1XCI0	97.9	1271.9	LOX5	Lipoxygenase; Plant lipoxygenase may be involved in a number of diverse aspects of plant physiology including growth and development, pest resistance, and senescence or responses to wounding.
Zm00014ba243570_P002	Linoleic acid metabolism	4577.A1XCI0	98.9	941.4	LOX5	Lipoxygenase; Plant lipoxygenase may be involved in a number of diverse aspects of plant physiology including growth and development, pest resistance, and senescence or responses to wounding.
Zm00014ba336000_P003	Biosynthesis of secondary metabolites	4577.B4FR97	72.3	484.6	B4FR97_MAIZE	Putative cinnamyl alcohol dehydrogenase 6.
Zm00014ba336000_P002	Biosynthesis of secondary metabolites	4577.B4FR97	71.2	506.1	B4FR97_MAIZE	Putative cinnamyl alcohol dehydrogenase 6.
Zm00014ba389920_P002	MAPK signaling pathway plant	4577.K7VB80	100	434.1	PP2C6	2C-type protein phosphatase protein.
Zm00014ba173780_P001	Photosynthesis	4577.A0A1D6N672	99.6	396.7	Psbs1	Photosystem II subunit PsbS1.
Zm00014ba173780_P002	Photosynthesis	4577.A0A1D6N672	99.6	396.7	Psbs1	Photosystem II subunit PsbS1.
Zm00014ba233550_P003	Linoleic acid metabolism	4577.Q06XS3	99.2	1617.1	LOX10	Lipoxygenase; Plant lipoxygenase may be involved in a number of diverse aspects of plant physiology including growth and development, pest resistance, and senescence or responses to wounding.
Zm00014ba389920_P001	MAPK signaling pathway plant	4577.K7VB80	99	723	PP2C6	2C-type protein phosphatase protein.
Zm00014ba399700_P001	Metabolic pathways	4577.K7W734	99.9	1326.2	K7W734_MAIZE	Arginine decarboxylase; Belongs to the Orn/Lys/Arg decarboxylase class-II family. SpeA subfamily.
Zm00014ba330170_P001	Biosynthesis of secondary metabolites	4577.A0A1D6HZB8	93.2	380.9	A0A1D6HZB8	Alkyl transferase; Belongs to the UPP synthase family.
